# Supplementary material for: Salt Reduction Initiatives in the Eastern Mediterranean Region and Evaluation of Progress towards the 2025 Global Target: A Systematic Review
Source: Nutrients. 2021 Jul 31;13(8):2676. doi: 10.3390/nu13082676 (PMC8399509; doi:10.3390/nu13082676)
Supplement: Supplementary file 1 [file nutrients-13-02676-s001.zip]

Archive with 1 entries (1 files):
- nutrients-1290385-supplementary.pdf
